# Supplementary material for: Gut microbiome-based machine learning model for early colorectal cancer and adenoma screening
Source: Gut Pathog. 2025 Oct 8;17:80. doi: 10.1186/s13099-025-00750-z (PMC12509340; doi:10.1186/s13099-025-00750-z)
Supplement: Supplementary file 2 — Supplementary Material 2. [file 13099_2025_750_MOESM2_ESM.xlsx]

## Sheet: 工作表1
Supplementary Table 1. Characteristics of stool sample datasets used in this study.
Study	Control (No.)	Adenoma (No.)	Advanced adenoma (No.)	CRC (No.)	Age	BMI
Baxter	187	101	124	127	60.32 (SD=12.18)	27.18 (SD=5.63)
Dadkhah	237	242	73	NA	62.12 (SD=8.74)	27.22 (SD=5.05)
Zackular	30	30	NA	30	58.66 (SD=10.67)	28.18 (SD=5.93)
Total	454	373	197	157
