# Supplementary material for: Gut microbiome-based machine learning model for early colorectal cancer and adenoma screening
Source: Gut Pathog. 2025 Oct 8;17:80. doi: 10.1186/s13099-025-00750-z (PMC12509340; doi:10.1186/s13099-025-00750-z)
Supplement: Supplementary file 3 — Supplementary Material 3. [file 13099_2025_750_MOESM3_ESM.xlsx]

## Sheet: 工作表1
Supplementary Table 3. Information on external validation datasets from China with stool samples.
Study	Control (No.)	CRC (No.)	Published year
Yang	50	50	2019
Cong	11	10	2018
