# Supplementary material for: Gut microbiome-based machine learning model for early colorectal cancer and adenoma screening
Source: Gut Pathog. 2025 Oct 8;17:80. doi: 10.1186/s13099-025-00750-z (PMC12509340; doi:10.1186/s13099-025-00750-z)
Supplement: Supplementary file 4 — Supplementary Material 4. [file 13099_2025_750_MOESM4_ESM.xlsx]

## Sheet: 工作表1
Supplementary Table 4. Mean and standard deviation of MRS scores in China datasets.
Study	Control	CRC
Yang	0.70 (SE=0.074)	1.23 (SE=0.075)
Cong	0.51	1.45
	(SE=0.12)	(SE=0.23)
SE: standard error
