# Supplementary material for: Gut microbiome-based machine learning model for early colorectal cancer and adenoma screening
Source: Gut Pathog. 2025 Oct 8;17:80. doi: 10.1186/s13099-025-00750-z (PMC12509340; doi:10.1186/s13099-025-00750-z)
Supplement: Supplementary file 5 — Supplementary Material 5. [file 13099_2025_750_MOESM5_ESM.xlsx]

## Sheet: 工作表1
Supplementary Table 5. The five published datasets.
Study	Data storage	Country	Sequencing region
Baxter	SRA	USA/Canada	V4
Dadkhah	SRA	USA	V1-V3
Zackular	Fastq files in supplementary	USA/Canada	V4
Yang	ASV table in supplementary	China	V3-V4
Cong	SRA	China	V3-V4
