# Supplementary material for: Gut microbiome-based machine learning model for early colorectal cancer and adenoma screening
Source: Gut Pathog. 2025 Oct 8;17:80. doi: 10.1186/s13099-025-00750-z (PMC12509340; doi:10.1186/s13099-025-00750-z)
Supplement: Supplementary file 7 — Supplementary Material 7. [file 13099_2025_750_MOESM7_ESM.xlsx]

## Sheet: 工作表1
Supplementary Table 2. Characteristics of stool sample datasets used in this study.
Study	Control (No.)	Non-advanced Adenoma (No.)	Advanced adenoma (No.)	CRC (No.)	Age	BMI
Baxter	187	101	124	127	60.32 (SD=12.18)	27.18 (SD=5.63)
Dadkhah	237	242	73		62.12 (SD=8.74)	27.22 (SD=5.05)
Zackular	30	30		30	58.66 (SD=10.67)	28.18 (SD=5.93)
Total	454	373	197	157
